# Supplementary material for: Dimension-Dependent Bandgap Narrowing and Metallization in Lead-Free Halide Perovskite Cs3Bi2X9 (X = I, Br, and Cl) under High Pressure
Source: Nanomaterials (Basel). 2021 Oct 14;11(10):2712. doi: 10.3390/nano11102712 (PMC8539073; doi:10.3390/nano11102712)
Supplement: Supplementary file 1 [file nanomaterials-11-02712-s001.zip]

Archive with 1 entries (1 files):
- nanomaterials-1416213-supplementary.pdf
